# Supplementary material for: Multi-Mycotoxin Analyses by UPLC-MS/MS in Wheat: The Situation in Belgium in 2023 and 2024
Source: Foods. 2025 Jun 28;14(13):2300. doi: 10.3390/foods14132300 (PMC12248711; doi:10.3390/foods14132300)
Supplement: Supplementary file 1 [file foods-14-02300-s001.zip]

Archive with 1 entries (1 files):
- foods-3693388-supplementary.xlsx
