# Supplementary material for: Multi-Mycotoxin Analyses by UPLC-MS/MS in Wheat: The Situation in Belgium in 2023 and 2024
Source: Foods. 2025 Jun 28;14(13):2300. doi: 10.3390/foods14132300 (PMC12248711; doi:10.3390/foods14132300)
Supplement: Supplementary file 1 [file foods-14-02300-s001.zip › foods-3693388-supplementary.xlsx]

## Sheet: Table S1
Mycotoxin concentrations of 2023 wheat samples
DON	Thorembais	Hannut	Gesves	Terwagne	Enghien	Leffinge	Poperinge	Merelbeke	Watervliet
V01	ND	350.575	213.793	ND	ND	ND	ND	ND	ND
V02	317.241	ND	ND	ND	ND	171.264	ND	ND	ND
V03	ND	ND	ND	ND	ND	ND	ND	ND	ND
V04	ND	ND	ND	ND	ND	566.667	ND	ND	ND
V05	ND	ND	ND	ND	ND	<LOQ	ND	ND	ND
ZEA	Thorembais	Hannut	Gesves	Terwagne	Enghien	Leffinge	Poperinge	Merelbeke	Watervliet
V01	ND	18.4375	ND	ND	ND	ND	ND	ND	ND
V02	15.4167	ND	ND	ND	ND	ND	ND	ND	ND
V03	ND	ND	12.0833	ND	ND	ND	ND	ND	ND
V04	15.625	ND	12.7083	ND	ND	ND	ND	ND	ND
V05	ND	ND	ND	ND	ND	ND	ND	ND	ND
ENN B	Thorembais	Hannut	Gesves	Terwagne	Enghien	Leffinge	Poperinge	Merelbeke	Watervliet
V01	ND	130.7	ND	ND	ND	ND	ND	<LOQ	ND
V02	ND	27.8	< LOQ	ND	ND	ND	ND	<LOQ	ND
V03	ND	ND	ND	ND	ND	ND	ND	ND	ND
V04	ND	ND	<LOQ	< LOQ	ND	ND	ND	ND	ND
V05	ND	ND	ND	ND	ND	ND	ND	ND	ND
ENN B1	Thorembais	Hannut	Gesves	Terwagne	Enghien	Leffinge	Poperinge	Merelbeke	Watervliet
V01	ND	<LOQ	ND	ND	ND	ND	ND	ND	ND
V02	ND	ND	ND	ND	ND	ND	ND	ND	ND
V03	ND	ND	ND	ND	ND	ND	ND	ND	ND
V04	ND	ND	ND	ND	ND	ND	ND	ND	ND
V05	ND	ND	ND	ND	ND	ND	ND	ND	ND

## Sheet: Table S2
Mycotoxin concentrations of 2024 wheat samples
DON	Thorembais	Hannut	Gesves	Terwagne	Enghien	Leffinge	Poperinge	Merelbeke
V01	< LOQ	ND	360.71	< LOQ	ND	ND	< LOQ	276.69
V02	164.85	160.78	649.19	131.28	199.96	171.54	217.29	507.78
V03	< LOQ	533.42	150.3	379.29	< LOQ	216.97	ND	150.18
V04	< LOQ	244.7	381.83	494.88	131.17	< LOQ	198.2	< LOQ
V05	< LOQ	< LOQ	408.93	< LOQ	< LOQ	< LOQ	< LOQ	< LOQ
V06	748.66	568.48	869.07	488.18	887.38	263.95	710.26	519.43
V07	ND	< LOQ	176.69	< LOQ	ND	ND	ND	< LOQ
V08	484.89	447.14	1478.73	160.9	257.47	477.21	485.24	476.31
V09	ND	ND	199.19	ND	< LOQ	136.08	849.73	< LOQ
V10	< LOQ	162.78	569.06	158.3	< LOQ	< LOQ	290.3	247.03
V11	195.96	225.69	519.68	< LOQ	< LOQ	426.17	404.81	834.08
ZEA	Thorembais	Hannut	Gesves	Terwagne	Enghien	Leffinge	Poperinge	Merelbeke
V01	ND	ND	< LOQ	18.35	ND	ND	ND	< LOQ
V02	ND	ND	< LOQ	15.84	ND	< LOQ	ND	ND
V03	ND	ND	ND	23.86	ND	ND	ND	ND
V04	17.17	< LOQ	< LOQ	31.23	ND	37.11	ND	< LOQ
V05	ND	< LOQ	ND	< LOQ	ND	ND	ND	ND
V06	< LOQ	33.11	< LOQ	39.67	< LOQ	< LOQ	ND	< LOQ
V07	ND	ND	ND	< LOQ	ND	ND	ND	ND
V08	ND	16.77	< LOQ	ND	ND	< LOQ	ND	< LOQ
V09	ND	ND	< LOQ	< LOQ	ND	ND	ND	ND
V10	ND	ND	ND	< LOQ	ND	ND	ND	ND
V11	ND	< LOQ	< LOQ	< LOQ	ND	54.91	ND	< LOQ
ENN A1	Thorembais	Hannut	Gesves	Terwagne	Enghien	Leffinge	Poperinge	Merelbeke
V01	ND	< LOQ	< LOQ	< LOQ	ND	ND	ND	ND
V02	ND	< LOQ	14.17	23.86	ND	< LOQ	14.17	16.22
V03	ND	< LOQ	ND	< LOQ	ND	ND	ND	16.97
V04	< LOQ	< LOQ	< LOQ	< LOQ	< LOQ	< LOQ	< LOQ	< LOQ
V05	ND	< LOQ	11.51	< LOQ	ND	< LOQ	ND	< LOQ
V06	13.94	21.21	30.63	49.19	< LOQ	< LOQ	< LOQ	14.05
V07	ND	ND	< LOQ	ND	ND	ND	ND	< LOQ
V08	ND	11.24	14.1	< LOQ	< LOQ	< LOQ	ND	< LOQ
V09	12.06	ND	14.07	< LOQ	ND	ND	ND	< LOQ
V10	13.67	ND	< LOQ	< LOQ	ND	ND	ND	< LOQ
V11	ND	10.49	< LOQ	< LOQ	ND	ND	ND	< LOQ
ENN B	Thorembais	Hannut	Gesves	Terwagne	Enghien	Leffinge	Poperinge	Merelbeke
V01	< LOQ	92.2	224.26	32.45	12.65	13.21	< LOQ	12.37
V02	164.85	137.14	137.46	421.68	16.77	39.1	142.02	163.01
V03	24.27	207.29	30.53	138.32	< LOQ	12.94	< LOQ	368.2
V04	< LOQ	56.89	173.02	123.87	40.74	99.09	44.16	34.25
V05	< LOQ	101.06	208.54	51.89	< LOQ	52.45	< LOQ	38.29
V06	227.69	488.24	473.8	435.9	70.11	19.83	46.16	100.97
V07	ND	43.49	175.77	11.85	< LOQ	< LOQ	< LOQ	45.58
V08	< LOQ	258.37	180	61.32	102.67	25.44	28.77	61.67
V09	32.44	62.85	194.71	38.36	< LOQ	ND	< LOQ	98.47
V10	134.19	194	73.38	52.69	26.65	ND	< LOQ	58.87
V11	12.67	153.52	147.99	40.54	< LOQ	< LOQ	19.34	126.05
ENN B1	Thorembais	Hannut	Gesves	Terwagne	Enghien	Leffinge	Poperinge	Merelbeke
V01	ND	31.54	6.97	14.07	ND	< LOQ	ND	< LOQ
V02	< LOQ	40.94	50.26	123.53	< LOQ	22.15	47.84	62.8
V03	< LOQ	56.07	< LOQ	43.75	ND	< LOQ	ND	98.78
V04	< LOQ	22.18	56.69	43.87	25.2	36.41	13.55	< LOQ
V05	ND	34.75	73.36	16.81	ND	27.93	ND	< LOQ
V06	74.77	143.9	179.47	185.32	30.36	< LOQ	12	37.88
V07	ND	< LOQ	49.77	< LOQ	ND	ND	ND	11.16
V08	< LOQ	80.08	64.97	24.35	36.03	< LOQ	< LOQ	23.51
V09	26.34	24.07	64.25	< LOQ	ND	ND	ND	36.61
V10	52.91	78.73	21.82	22.64	12.62	ND	ND	17.21
V11	ND	63.26	54.31	ND	ND	ND	< LOQ	38.2
